# Supplementary material for: High turnover of faecal microbiome from algal feedstock experimental manipulations in the Pacific oyster (Crassostrea gigas)
Source: Microb Biotechnol. 2018 May 10;11(5):848–58. doi: 10.1111/1751-7915.13277 (PMC6116748; doi:10.1111/1751-7915.13277)
Supplement: Supplementary file 3 — Table S2. Significant co‐occurrences between the relative abundance of common OTUs carried out using eLSA. OTUs with a relative abundance greater than 1% were used. Replicate values of 5 for control group samples and 10 for the treatment group samples were used. Only OTU co‐occurrences, defined both for Spearman and Pearson correlations, with a false discovery rate of under 0.05 were designated as significant. [file MBT2-11-848-s003.xlsx]

## Sheet: OysterMicrobiomeNetworkS1
X	Y	LS	lowCI	upCI	Xs	Ys	Len	Delay	P	PCC	Ppcc	SPCC	Pspcc	Dspcc	SCC	Pscc	SSCC	Psscc	Dsscc	Q	Qpcc	Qspcc	Qscc	Qsscc	Xi	Yi		Label information
Otu0001_Ruegeria_1	Otu0001_Ruegeria_6	0.599736	0.599736	0.599736	1	1	11	0	0	0.950028	2.6e-05	0.950175	8.7e-05	0	0.90303	0.000344	0.9	0.000943	0	0	0.002188	0.000156	0.029056	0.003023	1	11		X: factor name X
Otu0001_Ruegeria_1	Otu0001_Ruegeria_9	0.559439	0.559439	0.559439	1	1	11	0	0	0.99867	0	0.999048	1e-06	0	0.857143	0.00653	1	0	1	0	4e-06	3e-06	0.223003	0	1	14		Y: factor name Y
Otu0001_Ruegeria_1	Otu0016_Balneola_8	0.503927	0.503927	0.503927	1	1	11	0	0	0.948642	0.000326	0.797699	0.0316	-1	0.754505	0.030513	0.872082	0.053854	1	0	0.01416	0.038762	0.442077	0.101188	1	217		LS: Local Similarity Score
Otu0001_Ruegeria_13	Otu0003_Litoribacillus_13	1.0023	1.0023	1.0023	5	5	7	0	0	0.93631	6.7e-05	0.944501	0.00041	0	0.846658	0.002002	0.845594	0.00817	0	0	0.004459	0.000704	0.114419	0.023405	5	39		low/upCI: low or up 95% CI for LS
Otu0001_Ruegeria_6	Otu0001_Ruegeria_7	0.491498	0.491498	0.491498	1	1	11	0	0	0.92543	0.00098	-0.999267	0.024381	1	0.904762	0.002008	-1	0	1	0	0.031703	0.030877	0.114419	0	11	12		Xs: align starts position in X
Otu0001_Ruegeria_6	Otu0001_Ruegeria_9	0.602713	0.602713	0.602713	1	1	11	0	0	0.959153	4.4e-05	0.959521	0.00062	0	0.9	0.000943	0.892857	0.006807	0	0	0.003312	0.001047	0.063469	0.019939	11	14		Ys: align starts position in Y
Otu0001_Ruegeria_7	Otu0031_Fluviicola_4	-0.840878	-0.840878	-0.840878	1	2	10	-1	0	0.990683	0.00013	0.997321	0.000166	0	0.654654	0.158302	-0.906327	0.004902	-1	0	0.007317	0.000296	0.658416	0.014647	12	299		Len: align length
Otu0002_Vibrio_1	Otu0009_Pseudoalteromonas_9	0.670202	0.670202	0.670202	1	1	11	0	0	0.984469	9e-06	0.97778	0.000735	0	0.97619	3.3e-05	0.942857	0.004805	0	0	0.001036	0.001231	0.003182	0.014438	18	150		Delay: calculated delay for align, Xs-Ys
Otu0002_Vibrio_12	Otu0005_Shewanella_4	0.430092	0.430092	0.430092	1	1	11	0	0	0.994172	0.000534	1	0	1	0.974679	0.004818	1	0	0	0	0.020128	0	0.185069	0	21	78		P,Q: p/q-value for LS
Otu0002_Vibrio_13	Otu0002_Vibrio_14	0.511041	0.511041	0.511041	2	2	10	0	0.001	0.966747	0.00038	0.929696	0.02214	0	0.964286	0.000454	1	0	0	0.029458	0.015765	0.02844	0.036605	0	22	23		PCC,Ppcc,Qpcc: Pearson's Correlation Coefficient, p/q-value for PCC
Otu0002_Vibrio_4	Otu0009_Pseudoalteromonas_8	0.587185	0.587185	0.587185	1	1	11	0	0.002	0.986292	4.2e-05	0.996107	0.003893	1	0.75	0.052181	0.857143	0.013697	-1	0.043178	0.003197	0.005915	0.477146	0.037559	27	149		SCC,Pscc,Qscc: Spearman's Correlation Coefficient, p/q-value for SCC
Otu0003_Litoribacillus_1	Otu0003_Litoribacillus_13	0.78202	0.78202	0.78202	5	5	7	0	0	0.984324	2e-06	0.984324	2e-06	0	0.909907	0.000661	0.909907	0.000661	0	0	0.000309	3e-06	0.049177	0.002135	35	39		SPCC,Pspcc,Qspcc,Dspcc: delay-Shifted Pearson's Correlation Coefficient, p/q-value, delay size for SPCC
Otu0003_Litoribacillus_1	Otu0003_Litoribacillus_6	0.327722	0.327722	0.327722	1	1	11	0	0	0.988209	0	0.989402	0	0	0.892566	0.000511	0.920678	0.000428	0	0	2.9e-05	1e-06	0.039727	0.001393	35	45		SSCC,Psscc,Qsscc,Dsscc: delay-Shifted Spearman's Correlation Coefficient, p/q-value, delay size for SSCC
Otu0003_Litoribacillus_1	Otu0016_Balneola_8	0.436423	0.436423	0.436423	2	1	10	1	0	0.947998	0.000338	0.973433	0.001049	0	0.785409	0.020899	0.684211	0.202631	1	0	0.014537	0.00173	0.387436	0.217969	35	217
Otu0003_Litoribacillus_11	Otu0003_Litoribacillus_13	2.8393	2.8393	2.8393	9	9	3	0	0	0.962842	3.1e-05	0.99997	0	1	0.921954	0.000405	0.875	0.004436	0	0	0.0026	0	0.033417	0.013677	37	39
Otu0003_Litoribacillus_11	Otu0003_Litoribacillus_6	0.63546	0.63546	0.63546	9	9	3	0	0	0.990665	0	0.999899	0	1	0.879049	0.001797	0.813733	0.013983	0	0	7.5e-05	0	0.105095	0.038073	37	45
Otu0003_Litoribacillus_4	Otu0008_Kordia_TETFeed	0.556593	0.556593	0.556593	10	10	2	0	0.001	0.99442	0	0.999986	0	-1	0.782624	0.021674	0.725476	0.16537	0	0.029458	0.000113	0	0.393338	0.214557	44	136
Otu0003_Litoribacillus_6	Otu0016_Balneola_8	0.400818	0.400818	0.400818	2	1	10	1	0	0.935154	0.000215	0.938053	0.000567	-1	0.812855	0.007734	0.727311	0.040891	0	0	0.010323	0.000961	0.234145	0.085195	45	217
Otu0003_Litoribacillus_8	Otu0010_Francisella_4	1.00277	1.00277	1.00277	6	6	6	0	0	0.94093	0.001578	0.961325	0.009077	0	0.906327	0.004902	0.894427	0.040519	0	0	0.04379	0.012853	0.185069	0.084668	47	163
Otu0003_Litoribacillus_8	Otu0026_Jejuia_14	0.738234	0.738234	0.738234	7	8	4	-1	0	0.956081	0.000758	0.989925	0.001212	0	0.512272	0.239805	0.801784	0.030099	-1	0	0.026476	0.001982	0.695548	0.071802	47	278
Otu0004_Marivita_12	Otu0005_Shewanella_9	0.509623	0.509623	0.509623	1	1	11	0	0	0.965249	0.00179	-1	0	1	0.942857	0.004805	1	0	0	0	0.047818	0	0.185069	0	55	82
Otu0004_Marivita_6	Otu0004_Marivita_9	0.605851	0.605851	0.605851	3	3	9	0	0	0.91853	0.000469	0.922811	0.003049	0	0.85	0.003705	0.857143	0.013697	0	0	0.018268	0.004718	0.175962	0.037559	62	65
Otu0004_Marivita_6	Otu0010_Francisella_4	0.535263	0.535263	0.535263	1	1	11	0	0	0.895024	0.001112	0.875525	0.009808	0	0.883333	0.00159	1	0	1	0	0.034927	0.01378	0.09709	0	62	163
Otu0004_Marivita_7	Otu0004_Marivita_9	0.473466	0.473466	0.473466	3	3	9	0	0	0.963594	0.000476	1	0	1	0.642857	0.119392	1	0	0	0	0.018481	0	0.614477	0	63	65
Otu0004_Marivita_8	Otu0031_Fluviicola_13	0.746272	0.746272	0.746272	1	1	11	0	0.002	0.991811	1e-06	0.993221	7e-06	0	0.970077	6.5e-05	0.954994	0.000806	0	0.043178	0.000277	1.4e-05	0.006141	0.002591	64	294
Otu0005_Shewanella_7	Otu0006_Colwellia_7	0.473222	0.473222	0.473222	1	1	11	0	0	0.992115	1e-06	0.999892	0.009341	0	0.928571	0.000863	0.8	0.2	-1	0	0.000254	0.013196	0.060811	0.21571	80	97
Otu0006_Colwellia_12	Otu0019_Alteromonas_11	0.454045	0.454045	0.454045	1	1	11	0	0	0.991726	0.000902	0.999209	0.02532	0	1	0	1	0	0	0	0.029989	0.031911	0	0	89	224
Otu0006_Colwellia_4	Otu0006_Colwellia_8	0.6405	0.6405	0.6405	1	1	11	0	0	0.960308	0.00059	0.957085	0.002723	0	0.928571	0.002519	0.885714	0.018845	0	0	0.02184	0.004247	0.13462	0.049522	95	98
Otu0006_Colwellia_6	Otu0006_Colwellia_8	0.430905	0.430905	0.430905	2	1	10	1	0	0.979719	4e-06	0.97944	2.1e-05	0	0.7	0.03577	0.761905	0.028005	0	0	0.000544	3.9e-05	0.442077	0.067731	96	98
Otu0006_Colwellia_6	Otu0009_Pseudoalteromonas_8	0.37948	0.37948	0.37948	2	1	10	1	0.002	0.903292	0.000842	0.982881	1.2e-05	-1	0.6	0.087623	0.607143	0.148231	1	0.043178	0.028514	2.3e-05	0.580601	0.202741	96	149
Otu0006_Colwellia_TETFeed	Otu0013_Colwellia_4	0.893287	0.893287	0.893287	1	1	11	0	0.002	0.998321	0	0.999207	0	0	0.763763	0.027396	0.801784	0.030099	0	0.043178	7e-06	0	0.440607	0.071802	102	197
Otu0007_Psychromonas_1	Otu0023_Colwellia_9	0.392769	0.392769	0.392769	1	1	11	0	0	0.938012	0.000568	0.998687	3e-06	0	0.811754	0.014411	-0.518875	0.232754	-1	0	0.02116	5e-06	0.333949	0.230186	103	269
Otu0007_Psychromonas_1	Otu0031_Fluviicola_11	0.355133	0.355133	0.355133	3	3	7	0	0.002	0.980786	3e-06	0.980449	1.8e-05	0	0.520052	0.151236	-0.5161	0.294584	1	0.043178	0.000493	3.4e-05	0.658416	0.260894	103	292
Otu0007_Psychromonas_13	Otu0007_Psychromonas_9	0.595327	0.595327	0.595327	1	1	11	0	0	0.966201	9.4e-05	0.963343	0.000484	0	0.880952	0.00385	0.892857	0.006807	0	0	0.005764	0.000827	0.179483	0.019939	107	116
Otu0007_Psychromonas_13	Otu0023_Colwellia_12	0.373035	0.373035	0.373035	1	1	11	0	0.001	0.988683	0.001443	-1	0	1	1	0	1	0	0	0.029458	0.041406	0	0	0	107	259
Otu0007_Psychromonas_4	Otu0013_Colwellia_9	0.362711	0.362711	0.362711	4	4	4	0	0	0.915551	0.001412	-1	0	1	0.609938	0.10835	1	0	0	0	0.040677	0	0.60887	0	112	201
Otu0008_Kordia_8	Otu0023_Colwellia_11	0.349838	0.349838	0.349838	1	2	10	-1	0.001	0.972539	0.000236	0.972612	0.001115	0	0.074125	0.874507	0.846881	0.016197	-1	0.029458	0.011006	0.001831	0.817689	0.043255	132	258
Otu0009_Pseudoalteromonas_12	Otu0019_Alteromonas_11	0.46767	0.46767	0.46767	1	1	11	0	0	0.995674	0.000341	0.999396	0.022132	0	1	0	1	0	0	0	0.014583	0.028433	0	0	140	224
Otu0009_Pseudoalteromonas_4	Otu0019_Alteromonas_8	0.534162	0.534162	0.534162	1	1	11	0	0.001	0.993272	7e-06	0.999654	0.000346	1	0.678571	0.09375	1	0	1	0.029458	0.000849	0.000598	0.593408	0	146	234
Otu0009_Pseudoalteromonas_6	Otu0009_Pseudoalteromonas_9	0.531016	0.531016	0.531016	1	1	11	0	0	0.958555	4.6e-05	0.95941	0.000624	0	0.75	0.019942	0.642857	0.119392	0	0	0.003439	0.001054	0.387369	0.174822	147	150
Otu0009_Pseudoalteromonas_6	Otu0019_Alteromonas_6	0.575089	0.575089	0.575089	1	1	11	0	0	0.843372	0.001107	0.843372	0.001107	0	0.881818	0.00033	0.881818	0.00033	0	0	0.034816	0.001819	0.028018	0.001076	147	232
Otu0009_Pseudoalteromonas_6	Otu0026_Jejuia_7	0.494674	0.494674	0.494674	1	1	11	0	0	0.980423	1.8e-05	0.840435	0.017891	-1	0.946125	0.000375	0.8	0.104088	0	0	0.001756	0.023554	0.031516	0.161692	147	284
Otu0010_Francisella_1	Otu0010_Francisella_11	0.514726	0.514726	0.514726	1	2	10	-1	0.002	0.891618	0.001239	0.893981	0.002747	0	0.5	0.170471	0.880952	0.00385	-1	0.043178	0.037532	0.004282	0.658416	0.011922	154	156
Otu0010_Francisella_8	Otu0013_Colwellia_4	-0.652522	-0.652522	-0.652522	1	2	8	-1	0.001	0.973882	0.000209	0.975049	0.004713	0	-0.14415	0.757818	-0.810844	0.026916	-1	0.029458	0.010231	0.007055	0.817689	0.066445	166	197
Otu0012_Tamlana_1	Otu0012_Tamlana_TETFeed	0.938345	0.938345	0.938345	1	1	11	0	0.002	0.967248	2e-05	0.967248	2e-05	0	0.940019	0.000164	0.940019	0.000164	0	0.043178	0.001833	3.7e-05	0.015148	0.000538	171	187
Otu0012_Tamlana_6	Otu0022_Polaribacter_4_11	0.32203	0.32203	0.32203	3	3	9	0	0.001	0.94479	0.000123	0.944798	0.000403	0	0.719672	0.028819	0.682647	0.062093	0	0.029458	0.006991	0.000693	0.442077	0.113455	181	241
Otu0012_Tamlana_6	Otu0031_Fluviicola_6	0.289209	0.289209	0.289209	1	1	11	0	0	0.972021	1e-06	0.972021	1e-06	0	0.907143	0.000116	0.907143	0.000116	0	0	0.000146	1e-06	0.010736	0.00038	181	300
Otu0012_Tamlana_7	Otu0022_Polaribacter_4_11	0.322361	0.322361	0.322361	1	1	11	0	0.001	0.945722	0.00128	0.999177	2.8e-05	-1	0.954994	0.000806	1	0	0	0.029458	0.03822	5.2e-05	0.05795	0	182	241
Otu0012_Tamlana_8	Otu0022_Polaribacter_4_11	0.359799	0.359799	0.359799	1	1	11	0	0	0.967571	0.000357	0.969353	0.001394	0	0.991031	1.5e-05	1	0	0	0	0.015052	0.002263	0.001421	0	183	241
Otu0012_Tamlana_9	Otu0031_Fluviicola_1	0.668136	0.668136	0.668136	3	2	9	1	0.001	0.986333	6e-06	0.999796	3e-06	0	0.782624	0.021674	0.725476	0.16537	0	0.029458	0.000787	7e-06	0.393338	0.214557	184	290
Otu0013_Colwellia_1	Otu0013_Colwellia_6	0.571615	0.571615	0.571615	1	1	11	0	0.002	0.931663	8.8e-05	0.988215	1e-06	0	0.818182	0.003815	1	0	0	0.043178	0.005527	1e-06	0.179483	0	188	198
Otu0013_Colwellia_1	Otu0013_Colwellia_9	0.478946	0.478946	0.478946	4	4	8	0	0.002	0.949116	0.000317	0.944133	0.004595	0	0.809524	0.014903	0.885714	0.018845	0	0.043178	0.013837	0.006897	0.337234	0.049522	188	201
Otu0013_Colwellia_1	Otu0094_Albimonas_4	0.656041	0.656041	0.656041	4	4	8	0	0	0.92193	0.001121	0.940522	0.005201	0	0.80241	0.016541	0.927634	0.007666	0	0	0.035094	0.00773	0.354516	0.022055	188	333
Otu0013_Colwellia_6	Otu0013_Colwellia_8	0.471711	0.471711	0.471711	1	1	8	0	0.001	0.952558	7.3e-05	0.951453	0.000276	0	0.866667	0.002495	0.928571	0.000863	0	0.029458	0.004816	0.000482	0.13462	0.00277	198	200
Otu0013_Colwellia_6	Otu0094_Albimonas_4	0.715994	0.715994	0.715994	4	4	8	0	0	0.891407	0.001248	0.899721	0.005791	0	0.928878	0.000295	0.954994	0.000806	0	0	0.037626	0.00854	0.025718	0.002591	198	333
Otu0013_Colwellia_6	Otu0094_Albimonas_9	0.726506	0.726506	0.726506	4	4	8	0	0	0.908667	0.000693	0.952894	0.000902	0	0.928878	0.000295	0.954994	0.000806	0	0	0.02486	0.001499	0.025718	0.002591	198	337
Otu0013_Colwellia_7	Otu0022_Polaribacter_4_9	0.567494	0.567494	0.567494	1	1	11	0	0.001	0.960808	0.000572	0.999752	0.000248	0	0.846881	0.016197	0.948683	0.051317	0	0.029458	0.02127	0.000435	0.353579	0.098451	199	252
Otu0013_Colwellia_9	Otu0094_Albimonas_4	0.645896	0.645896	0.645896	1	1	11	0	0.001	0.978435	2.5e-05	0.994247	5e-05	0	0.790433	0.019545	0.828571	0.041563	0	0.029458	0.002108	9e-05	0.383257	0.085869	201	333
Otu0016_Balneola_1	Otu0016_Balneola_8	0.384495	0.384495	0.384495	1	1	11	0	0	0.997955	0	0.896698	0.006227	-1	0.760865	0.028349	-0.947368	0.01438	1	0	1.1e-05	0.009132	0.442077	0.039116	205	217
Otu0016_Balneola_8	Otu0023_Colwellia_11	0.60028	0.60028	0.60028	1	2	10	-1	0.001	0.981064	9.4e-05	0.981624	0.000503	0	0.594619	0.15909	0.738769	0.057859	-1	0.029458	0.005764	0.000859	0.658416	0.106817	217	258
Otu0019_Alteromonas_1	Otu0023_Colwellia_4	0.560378	0.560378	0.560378	1	1	11	0	0	0.938732	0.000549	0.942014	0.004946	0	0.785714	0.020815	0.542857	0.265703	0	0	0.020498	0.007381	0.387436	0.249205	222	265
Otu0019_Alteromonas_4	Otu0019_Alteromonas_8	0.646934	0.646934	0.646934	1	1	11	0	0	0.970945	0.000272	0.999434	0.000566	1	0.892857	0.006807	0.942857	0.004805	0	0	0.012239	0.00096	0.223318	0.014438	231	234
Otu0019_Alteromonas_4	Otu0037_Phaeodactylibacter_1	1.05933	1.05933	1.05933	1	1	11	0	0	0.98894	3e-06	0.998969	4e-05	0	0.872872	0.004659	0.894427	0.040519	0	0	0.00051	7.3e-05	0.185069	0.084668	231	307
Otu0019_Alteromonas_7	Otu0019_Alteromonas_8	0.453891	0.453891	0.453891	1	2	10	-1	0	0.99714	1.2e-05	0.999997	0.001637	0	0.485714	0.328723	1	0	0	0	0.001275	0.00263	0.731432	0	233	234
Otu0022_Polaribacter_4_1	Otu0022_Polaribacter_4_11	0.531634	0.531634	0.531634	1	1	11	0	0	0.949796	8.9e-05	0.947467	0.000348	0	0.766667	0.015944	0.761905	0.028005	0	0	0.005558	0.000602	0.351235	0.067731	239	241
Otu0022_Polaribacter_4_13	Otu0023_Colwellia_7	0.556211	0.556211	0.556211	1	1	11	0	0	0.991671	1e-06	1	0	1	1	0	1	0	0	0	0.000288	0	0	0	243	267
Otu0022_Polaribacter_4_6	Otu0031_Fluviicola_1	0.967808	0.967808	0.967808	2	2	10	0	0	0.964891	6e-06	0.964404	2.7e-05	0	0.83983	0.002362	0.858099	0.003076	0	0	0.000789	5e-05	0.129967	0.009579	249	290
Otu0023_Colwellia_13	Otu0023_Colwellia_14	0.534894	0.534894	0.534894	2	2	10	0	0	0.957226	0.00071	0.994258	0.000522	0	0.892857	0.006807	-1	0	1	0	0.025337	0.000889	0.223318	0	260	261
Otu0023_Colwellia_13	Otu0031_Fluviicola_11	0.616142	0.616142	0.616142	2	2	9	0	0	0.950874	8.2e-05	0.977547	0.000143	0	0.744776	0.02132	-0.9	0.037386	1	0	0.005248	0.000255	0.388658	0.081171	260	292
Otu0023_Colwellia_14	Otu0023_Colwellia_9	-0.505687	-0.505687	-0.505687	2	3	9	-1	0	0.998281	4e-06	0.999621	0.000379	0	0.885714	0.018845	-1	0	1	0	0.0006	0.000653	0.380001	0	261	269
Otu0023_Colwellia_15	Otu0031_Fluviicola_11	-0.394468	-0.394468	-0.394468	3	2	9	1	0	0.996129	0.000289	0.998173	0.001827	0	0.153897	0.804829	-1	0	1	0	0.012748	0.002915	0.817689	0	262	292
Otu0023_Colwellia_6	Otu0023_Colwellia_9	0.583161	0.583161	0.583161	1	1	11	0	0	0.98382	2e-06	0.999328	0	0	0.983333	2e-06	0.964286	0.000454	0	0	0.00033	0	0.000192	0.001475	266	269
Otu0026_Jejuia_1	Otu0037_Phaeodactylibacter_1	2.17476	2.17476	2.17476	1	1	11	0	0	0.990815	0	0.990696	2e-06	0	0.895879	0.000453	0.896785	0.002541	0	0	1.4e-05	4e-06	0.036605	0.007949	273	307
Otu0026_Jejuia_6	Otu0037_Phaeodactylibacter_9	2.6227	2.6227	2.6227	1	1	11	0	0.001	0.989743	0	0.98895	2.5e-05	0	0.976471	6e-06	1	0	0	0.029458	9.7e-05	4.5e-05	0.000635	0	283	320
Otu0094_Albimonas_11	Otu0094_Albimonas_4	0.687392	0.687392	0.687392	2	2	10	0	0	0.939671	0.001662	0.938043	0.005639	0	0.918182	0.003518	1	0	1	0	0.045574	0.008334	0.171271	0	326	333
