# Supplementary material for: High turnover of faecal microbiome from algal feedstock experimental manipulations in the Pacific oyster (Crassostrea gigas)
Source: Microb Biotechnol. 2018 May 10;11(5):848–58. doi: 10.1111/1751-7915.13277 (PMC6116748; doi:10.1111/1751-7915.13277)
Supplement: Supplementary file 4 [file MBT2-11-848-s004.csv]

Sample	ReadDepth	SampleType
F10R4	41566	FECAL
F10R8	13257	FECAL
F11R1	28616	FECAL
F11R10	33423	FECAL
F11R11	13961	FECAL
F11R12	74	GUT
F11R2	10048	FECAL
F11R3	30774	FECAL
F11R4	64402	FECAL
F11R5	26494	FECAL
F11R6	60689	FECAL
F11R9	46651	FECAL
F12R1	14148	FECAL
F12R3	17075	FECAL
F12R4	54699	FECAL
F12R5	53432	FECAL
F12R6	56873	FECAL
F12R8	41538	FECAL
F13R1	12091	FECAL
F13R10	24311	FECAL
F13R11	4050	FECAL
F13R12	142	GUT
F13R2	21937	FECAL
F13R3	13837	FECAL
F13R4	52478	FECAL
F13R5	47256	FECAL
F13R6	40164	FECAL
F13R7	14324	FECAL
F13R9	57774	FECAL
F14R11	35547	FECAL
F14R12	25	GUT
F14R2	1501	FECAL
F14R3	29492	FECAL
F14R4	42731	FECAL
F14R5	55089	FECAL
F14R6	48081	FECAL
F14R8	19065	FECAL
F14R9	48782	FECAL
F15R1	25188	FECAL
F15R2	12662	FECAL
F15R3	6777	FECAL
F15R4	44963	FECAL
F15R6	53178	FECAL
F15R8	37026	FECAL
F16R1	14706	FEED
F16R10	4348	FEED
F16R11	12227	FEED
F16R12	9800	FEED
F16R2	28787	FEED
F16R3	10340	FEED
F16R4	20357	FEED
F16R5	29487	FEED
F16R6	265	FEED
F16R7	234	FEED
F16R9	9981	FEED
F1R1	13121	FECAL
F1R10	83271	FECAL
F1R11	86002	FECAL
F1R12	621	GUT
F1R13	9393	FEED
F1R14	1412	FEED
F1R15	1386	FEED
F1R2	23435	FECAL
F1R3	16232	FECAL
F1R4	39997	FECAL
F1R5	44669	FECAL
F1R6	17257	FECAL
F1R8	27307	FECAL
F1R9	114575	FECAL
F2R13	36697	FEED
F2R14	95544	FEED
F2R16	57093	FEED
F2R2	9854	FECAL
F2R4	32861	FECAL
F3R3	9823	FECAL
F3R4	49782	FECAL
F3R5	15576	FECAL
F4R1	22935	FECAL
F4R10	45292	FECAL
F4R11	59348	FECAL
F4R12	130	GUT
F4R2	13548	FECAL
F4R4	38571	FECAL
F4R5	22646	FECAL
F4R6	16519	FECAL
F4R7	3940	FECAL
F4R8	2375	FECAL
F6R1	23414	FECAL
F6R10	52418	FECAL
F6R11	55365	FECAL
F6R12	54	GUT
F6R2	10275	FECAL
F6R3	12897	FECAL
F6R4	57873	FECAL
F6R5	38960	FECAL
F6R6	19458	FECAL
F6R7	3094	FECAL
F6R8	8945	FECAL
F6R9	81050	FECAL
F7R1	62316	FECAL
F7R10	57564	FECAL
F7R11	46980	FECAL
F7R12	154	GUT
F7R3	13115	FECAL
F7R5	59207	FECAL
F7R6	48899	FECAL
F7R7	1154	FECAL
F7R9	50555	FECAL
F8R1	46917	FECAL
F8R12	95	GUT
F8R2	14397	FECAL
F8R3	8973	FECAL
F8R4	35651	FECAL
F8R5	29453	FECAL
F8R6	52164	FECAL
F8R7	13871	FECAL
F8R8	3297	FECAL
F8R9	105551	FECAL
F9R1	24256	FECAL
F9R10	44963	FECAL
F9R11	94634	FECAL
F9R12	4	GUT
F9R3	10907	FECAL
F9R4	36819	FECAL
F9R5	39661	FECAL
F9R6	32429	FECAL
F9R7	6145	FECAL
F9R8	3565	FECAL
